# Supplementary material for: Membrane Cascade Fractionation of Tomato Leaf Extracts—Towards Bio-Based Crop Protection
Source: Membranes (Basel). 2023 Oct 25;13(11):855. doi: 10.3390/membranes13110855 (PMC10673455; doi:10.3390/membranes13110855)
Supplement: Supplementary file 1 [file membranes-13-00855-s001.zip]

Archive with 1 entries (1 files):
- membranes-2662744-supplementary.pdf
